# Supplementary material for: ΦX174 Attenuation by Whole-Genome Codon Deoptimization
Source: Genome Biol Evol. 2020 Oct 12;13(2):evaa214. doi: 10.1093/gbe/evaa214 (PMC7881332; doi:10.1093/gbe/evaa214)
Supplement: evaa214_Supplementary_Data [file evaa214_supplementary_data.zip]

Archive with 2 entries (2 files):
- codon_paper_supplementary_figs_revision_GBE.docx
- supplemental_materials.xlsx
