# Supplementary material for: ΦX174 Attenuation by Whole-Genome Codon Deoptimization
Source: Genome Biol Evol. 2020 Oct 12;13(2):evaa214. doi: 10.1093/gbe/evaa214 (PMC7881332; doi:10.1093/gbe/evaa214)
Supplement: evaa214_Supplementary_Data [file evaa214_supplementary_data.zip › supplemental_materials.xlsx]

## Sheet: change_prop
Genotype	A	C	D	E	F	G	H	I	K	L	N	P	Q	R	S	T	V	Y
A1_opt	0.217391	0.0869565	0.0434783	0.130435	0	0	0.0869565	0.0434783	0	0.0869565	0	0.0434783	0.0434783	0.0434783	0.130435	0.0434783	0	0
A2_opt	0.118421	0	0.0394737	0.105263	0.0263158	0.0526316	0.0131579	0.0263158	0.118421	0.118421	0.0526316	0.0526316	0.0131579	0.0526316	0.0526316	0.0394737	0.0921053	0.0263158
A3_opt	0.119403	0.0149254	0.0895522	0.0447761	0.0149254	0.0895522	0.0298507	0	0.0149254	0.119403	0.119403	0.0746269	0	0.119403	0.0149254	0.0895522	0.0447761	0
A4_opt	0.228571	0	0.0571429	0.0285714	0.0285714	0.0857143	0.0285714	0.0285714	0.0285714	0.0857143	0	0.0571429	0	0.0285714	0.114286	0.0285714	0.114286	0.0571429
C_opt	0.0322581	0	0.0322581	0.16129	0.0322581	0.0645161	0	0	0.0645161	0.193548	0.0322581	0	0.0322581	0.0967742	0.129032	0.0322581	0.0967742	0
C_deopt	0.05	0	0.1	0	0.1	0.1	0.1	0	0	0.2	0	0	0	0.1	0.05	0.05	0.1	0.05
F1_opt	0.114754	0	0.0819672	0.0327869	0.0491803	0.0655738	0.0327869	0.0163934	0.0327869	0.147541	0.0163934	0.0491803	0	0.0983607	0.0819672	0.0819672	0.0983607	0
F2_opt	0.103448	0	0.0689655	0.045977	0.0229885	0.0689655	0.0114943	0.0229885	0.0114943	0.126437	0.0689655	0.0804598	0.045977	0.0689655	0.0804598	0.114943	0.0344828	0.0229885
F3_opt	0.06	0.01	0.03	0.03	0.05	0.06	0.03	0.01	0.04	0.13	0.03	0.07	0.03	0.06	0.15	0.09	0.11	0.01
G1_opt	0.129412	0.0235294	0.0352941	0.0117647	0	0.0823529	0	0	0.0235294	0.105882	0.0705882	0.0705882	0	0.0117647	0.152941	0.129412	0.152941	0
G2_opt	0.0555556	0.0555556	0	0.0555556	0.0555556	0.111111	0	0	0	0.111111	0.111111	0	0	0	0.111111	0.0555556	0.277778	0
H1_opt	0.253333	0	0	0.0133333	0	0.2	0	0	0.04	0.133333	0.0266667	0.04	0.04	0	0.133333	0.0533333	0.0666667	0
H2_opt	0.188235	0	0.0470588	0.129412	0	0.0470588	0	0.0117647	0.0235294	0.0705882	0.0941176	0.0117647	0.129412	0.0235294	0.0941176	0.0823529	0.0470588	0
H3_opt	0.170213	0	0.0425532	0.0212766	0.0212766	0.0851064	0	0.0212766	0.0425532	0.0425532	0.0851064	0	0.0212766	0.0425532	0.148936	0.106383	0.148936	0
J_opt	0.105263	0	0	0	0	0.210526	0	0	0.0526316	0.105263	0	0.0526316	0.105263	0.210526	0.0526316	0.0526316	0.0526316	0
A1_deopt	0.05	0	0.05	0.05	0.1	0.05	0.05	0.15	0.05	0.1	0	0.05	0	0.05	0.15	0.05	0	0.05
A2_deopt	0.0337079	0.0224719	0.101124	0.0561798	0.0674157	0.0786517	0.0449438	0.0674157	0.0337079	0.123596	0.0224719	0.0224719	0.0561798	0.0898876	0.0449438	0.0337079	0.0786517	0.0224719
A3_deopt	0.078125	0.015625	0.046875	0	0.078125	0.109375	0.03125	0.015625	0	0.125	0	0.0625	0.03125	0.1875	0.03125	0.03125	0.0625	0.09375
A4_deopt	0.03125	0	0.0625	0	0.03125	0.09375	0	0.03125	0.125	0.09375	0.03125	0.0625	0.03125	0.0625	0.0625	0.0625	0.15625	0.0625
A1_A4_deopt	0.0377358	0	0.0566038	0.0188679	0.0566038	0.0754717	0.0188679	0.0754717	0.0943396	0.0943396	0.0188679	0.0566038	0.0188679	0.0566038	0.0943396	0.0754717	0.0943396	0.0566038
A1_A3_deopt	0.0609756	0.0121951	0.0487805	0.0121951	0.0853659	0.097561	0.0243902	0.0487805	0.0121951	0.121951	0	0.0609756	0.0243902	0.158537	0.0609756	0.0365854	0.0487805	0.0853659
A1_A3_A4_deopt	0.0526316	0.00877193	0.0526316	0.00877193	0.0701754	0.0964912	0.0175439	0.0438596	0.0438596	0.114035	0.00877193	0.0614035	0.0263158	0.131579	0.0614035	0.0438596	0.0789474	0.0789474
A3_A4_deopt	0.0625	0.0104167	0.0520833	0	0.0625	0.104167	0.0208333	0.0208333	0.0416667	0.114583	0.0104167	0.0625	0.03125	0.145833	0.0416667	0.0416667	0.09375	0.0833333
A1_A2_deopt	0.0280374	0.0186916	0.0934579	0.0560748	0.0747664	0.0747664	0.0373832	0.0841121	0.0373832	0.121495	0.0186916	0.0280374	0.046729	0.0841121	0.0654206	0.0373832	0.0654206	0.0280374
A1_A2_A4_deopt	0.0285714	0.0142857	0.0857143	0.0428571	0.0642857	0.0785714	0.0285714	0.0714286	0.0571429	0.114286	0.0214286	0.0357143	0.0428571	0.0785714	0.0642857	0.05	0.0857143	0.0357143
A2_A4_deopt	0.0327869	0.0163934	0.0901639	0.0409836	0.057377	0.0819672	0.0327869	0.057377	0.057377	0.114754	0.0245902	0.0327869	0.0491803	0.0819672	0.0491803	0.0491803	0.0983607	0.0327869
A1_A2_A3_deopt	0.0411765	0.0176471	0.0764706	0.0352941	0.0764706	0.0882353	0.0294118	0.0588235	0.0235294	0.123529	0.0117647	0.0411765	0.0411765	0.123529	0.0529412	0.0411765	0.0647059	0.0529412
A2_A3_deopt	0.0460526	0.0197368	0.0789474	0.0328947	0.0723684	0.0921053	0.0328947	0.0460526	0.0197368	0.125	0.0131579	0.0394737	0.0460526	0.131579	0.0394737	0.0394737	0.0723684	0.0526316
A2_A3_A4_deopt	0.0434783	0.0163043	0.076087	0.0271739	0.0652174	0.0923913	0.0271739	0.0434783	0.0380435	0.119565	0.0163043	0.0434783	0.0434783	0.119565	0.0434783	0.0434783	0.0869565	0.0543478
A1_A2_A3_A4_deopt	0.039604	0.0148515	0.0742574	0.029703	0.0693069	0.0891089	0.0247525	0.0544554	0.039604	0.118812	0.0148515	0.0445545	0.039604	0.113861	0.0544554	0.0445545	0.0792079	0.0544554
F1_deopt	0.0447761	0	0.0149254	0.0149254	0.0298507	0.119403	0.0597015	0.104478	0	0.134328	0	0.0895522	0.0298507	0.0895522	0.0597015	0.104478	0.0746269	0.0298507
F1_F3_deopt	0.0328638	0	0.0422535	0.0234742	0.0375587	0.0892019	0.0328638	0.0657277	0.0187793	0.112676	0.00938967	0.0892019	0.056338	0.0751174	0.084507	0.0938967	0.0798122	0.056338
F1_F2_deopt	0.0299401	0.011976	0.0359281	0.011976	0.0359281	0.0838323	0.0479042	0.0898204	0.0239521	0.11976	0.0419162	0.0898204	0.0239521	0.0838323	0.0598802	0.107784	0.0479042	0.0538922
F1_F2_F3_deopt	0.028754	0.00638978	0.0447284	0.0191693	0.0383387	0.0798722	0.0351438	0.0702875	0.0255591	0.111821	0.028754	0.0894569	0.0447284	0.0766773	0.0766773	0.0990415	0.0638978	0.0607029
F2_deopt	0.0196078	0.0196078	0.0490196	0.00980392	0.0392157	0.0588235	0.0490196	0.0784314	0.0392157	0.107843	0.0686275	0.0882353	0.0196078	0.0784314	0.0588235	0.117647	0.0294118	0.0686275
F2_F3_deopt	0.0241935	0.00806452	0.0524194	0.0201613	0.0403226	0.0685484	0.0322581	0.0604839	0.0322581	0.104839	0.0362903	0.0887097	0.0483871	0.0725806	0.0806452	0.100806	0.0604839	0.0685484
F3_deopt	0.027027	0	0.0540541	0.027027	0.0405405	0.0743243	0.027027	0.0472973	0.027027	0.101351	0.0135135	0.0878378	0.0675676	0.0675676	0.0945946	0.0945946	0.0810811	0.0675676
G2_deopt	0	0.0344828	0	0	0.0344828	0.0689655	0	0.103448	0.0689655	0.103448	0.0689655	0.0344828	0.0689655	0.0344828	0.0689655	0.103448	0.172414	0.0344828
G1_deopt	0.0505051	0.010101	0.0707071	0	0.0808081	0.0707071	0.020202	0.030303	0.020202	0.10101	0.020202	0.0707071	0.030303	0.030303	0.111111	0.0909091	0.141414	0.0505051
G1_G2_deopt	0.0390625	0.015625	0.0546875	0	0.0703125	0.0703125	0.015625	0.046875	0.03125	0.101562	0.03125	0.0625	0.0390625	0.03125	0.101562	0.09375	0.148438	0.046875
H2_deopt	0.0833333	0	0.0277778	0.0138889	0.0416667	0.0555556	0	0.0833333	0.0694444	0.0972222	0.0138889	0.0138889	0.111111	0.0694444	0.0972222	0.125	0.0416667	0.0555556
H3_deopt	0.0338983	0	0.101695	0.0169492	0.0169492	0.118644	0.0508475	0.0847458	0.0847458	0.0338983	0.0169492	0	0.0508475	0.0338983	0.118644	0.0847458	0.135593	0.0169492
H2_H3_deopt	0.0606061	0	0.0606061	0.0151515	0.030303	0.0833333	0.0227273	0.0833333	0.0757576	0.0681818	0.0151515	0.00757576	0.0833333	0.0530303	0.106061	0.113636	0.0833333	0.0378788
H1_H2_deopt	0.0897436	0	0.0641026	0.0128205	0.0320513	0.147436	0	0.0641026	0.0705128	0.108974	0.0192308	0.025641	0.0576923	0.0320513	0.108974	0.0897436	0.0512821	0.025641
H1_H2_H3_deopt	0.0744186	0	0.0744186	0.0139535	0.027907	0.139535	0.0139535	0.0697674	0.0744186	0.0883721	0.0186047	0.0186047	0.055814	0.0325581	0.111628	0.0883721	0.0744186	0.0232558
H1_deopt	0.0963855	0	0.0963855	0.0120482	0.0240964	0.228916	0	0.0481928	0.0722892	0.120482	0.0240964	0.0361446	0.0120482	0	0.120482	0.0481928	0.060241	0
H1_H3_deopt	0.0704225	0	0.0985915	0.0140845	0.0211268	0.183099	0.0211268	0.0633803	0.0774648	0.084507	0.0211268	0.0211268	0.028169	0.0140845	0.119718	0.0633803	0.0915493	0.00704225
J_deopt	0	0	0	0	0.0416667	0.291667	0	0	0.0833333	0.0833333	0	0.125	0.0416667	0.208333	0.0416667	0.0416667	0	0.0416667
D1_deopt	0.157895	0	0.0526316	0.0526316	0	0	0	0.105263	0	0.210526	0	0	0.105263	0.0526316	0.157895	0.0526316	0.0526316	0
D2_deopt	0.0555556	0	0.166667	0.0555556	0.0555556	0	0	0.0555556	0.0555556	0.0555556	0.0555556	0	0	0.166667	0.111111	0.111111	0.0555556	0
D1_D2_deopt	0.0833333	0	0.111111	0.0555556	0.0277778	0	0	0.0833333	0.0277778	0.138889	0.0277778	0	0.0555556	0.111111	0.138889	0.0833333	0.0555556	0

## Sheet: change_counts
Genotype	A	C	D	E	F	G	H	I	K	L	N	P	Q	R	S	T	V	Y	RowSum
A1_opt	5	2	1	3	0	0	2	1	0	2	0	1	1	1	3	1	0	0	23
A2_opt	9	0	3	8	2	4	1	2	9	9	4	4	1	4	4	3	7	2	76
A3_opt	8	1	6	3	1	6	2	0	1	8	8	5	0	8	1	6	3	0	67
A4_opt	8	0	2	1	1	3	1	1	1	3	0	2	0	1	4	1	4	2	35
C_opt	1	0	1	5	1	2	0	0	2	6	1	0	1	3	4	1	3	0	31
C_deopt	1	0	2	0	2	2	2	0	0	4	0	0	0	2	1	1	2	1	20
F1_opt	7	0	5	2	3	4	2	1	2	9	1	3	0	6	5	5	6	0	61
F2_opt	9	0	6	4	2	6	1	2	1	11	6	7	4	6	7	10	3	2	87
F3_opt	6	1	3	3	5	6	3	1	4	13	3	7	3	6	15	9	11	1	100
G1_opt	11	2	3	1	0	7	0	0	2	9	6	6	0	1	13	11	13	0	85
G2_opt	1	1	0	1	1	2	0	0	0	2	2	0	0	0	2	1	5	0	18
H1_opt	19	0	0	1	0	15	0	0	3	10	2	3	3	0	10	4	5	0	75
H2_opt	16	0	4	11	0	4	0	1	2	6	8	1	11	2	8	7	4	0	85
H3_opt	8	0	2	1	1	4	0	1	2	2	4	0	1	2	7	5	7	0	47
J_opt	2	0	0	0	0	4	0	0	1	2	0	1	2	4	1	1	1	0	19
A1_deopt	1	0	1	1	2	1	1	3	1	2	0	1	0	1	3	1	0	1	20
A2_deopt	3	2	9	5	6	7	4	6	3	11	2	2	5	8	4	3	7	2	89
A3_deopt	5	1	3	0	5	7	2	1	0	8	0	4	2	12	2	2	4	6	64
A4_deopt	1	0	2	0	1	3	0	1	4	3	1	2	1	2	2	2	5	2	32
A1_A4_deopt	2	0	3	1	3	4	1	4	5	5	1	3	1	3	5	4	5	3	53
A1_A3_deopt	5	1	4	1	7	8	2	4	1	10	0	5	2	13	5	3	4	7	82
A1_A3_A4_deopt	6	1	6	1	8	11	2	5	5	13	1	7	3	15	7	5	9	9	114
A3_A4_deopt	6	1	5	0	6	10	2	2	4	11	1	6	3	14	4	4	9	8	96
A1_A2_deopt	3	2	10	6	8	8	4	9	4	13	2	3	5	9	7	4	7	3	107
A1_A2_A4_deopt	4	2	12	6	9	11	4	10	8	16	3	5	6	11	9	7	12	5	140
A2_A4_deopt	4	2	11	5	7	10	4	7	7	14	3	4	6	10	6	6	12	4	122
A1_A2_A3_deopt	7	3	13	6	13	15	5	10	4	21	2	7	7	21	9	7	11	9	170
A2_A3_deopt	7	3	12	5	11	14	5	7	3	19	2	6	7	20	6	6	11	8	152
A2_A3_A4_deopt	8	3	14	5	12	17	5	8	7	22	3	8	8	22	8	8	16	10	184
A1_A2_A3_A4_deopt	8	3	15	6	14	18	5	11	8	24	3	9	8	23	11	9	16	11	202
F1_deopt	3	0	1	1	2	8	4	7	0	9	0	6	2	6	4	7	5	2	67
F1_F3_deopt	7	0	9	5	8	19	7	14	4	24	2	19	12	16	18	20	17	12	213
F1_F2_deopt	5	2	6	2	6	14	8	15	4	20	7	15	4	14	10	18	8	9	167
F1_F2_F3_deopt	9	2	14	6	12	25	11	22	8	35	9	28	14	24	24	31	20	19	313
F2_deopt	2	2	5	1	4	6	5	8	4	11	7	9	2	8	6	12	3	7	102
F2_F3_deopt	6	2	13	5	10	17	8	15	8	26	9	22	12	18	20	25	15	17	248
F3_deopt	4	0	8	4	6	11	4	7	4	15	2	13	10	10	14	14	12	10	148
G2_deopt	0	1	0	0	1	2	0	3	2	3	2	1	2	1	2	3	5	1	29
G1_deopt	5	1	7	0	8	7	2	3	2	10	2	7	3	3	11	9	14	5	99
G1_G2_deopt	5	2	7	0	9	9	2	6	4	13	4	8	5	4	13	12	19	6	128
H2_deopt	6	0	2	1	3	4	0	6	5	7	1	1	8	5	7	9	3	4	72
H3_deopt	2	0	6	1	1	7	3	5	5	2	1	0	3	2	7	5	8	1	59
H2_H3_deopt	8	0	8	2	4	11	3	11	10	9	2	1	11	7	14	15	11	5	132
H1_H2_deopt	14	0	10	2	5	23	0	10	11	17	3	4	9	5	17	14	8	4	156
H1_H2_H3_deopt	16	0	16	3	6	30	3	15	16	19	4	4	12	7	24	19	16	5	215
H1_deopt	8	0	8	1	2	19	0	4	6	10	2	3	1	0	10	4	5	0	83
H1_H3_deopt	10	0	14	2	3	26	3	9	11	12	3	3	4	2	17	9	13	1	142
J_deopt	0	0	0	0	1	7	0	0	2	2	0	3	1	5	1	1	0	1	24
D1_deopt	3	0	1	1	0	0	0	2	0	4	0	0	2	1	3	1	1	0	19
D2_deopt	1	0	3	1	1	0	0	1	1	1	1	0	0	3	2	2	1	0	18
D1_D2_deopt	3	0	4	2	1	0	0	3	1	5	1	0	2	4	5	3	2	0	36

## Sheet: syn_metrics
genotype	gene	model_fitness	CPB	CAI_Sharp	ITE	sCAI	iSD	RSCU	emperical	emperical_normalized	mfold	GC3	COUSIN_18	COUSIN_18 U_test	ENC	FOP	CAI_Xia2007	Nc	tAI
A1	A	21.7145	2.59519	0.269631	0.688953	9.57941	-0.266573	0.678865	1.84618	0.762692	-457.6	45.9	0.033	H0 accepted (p-value : 0.2504629207357893)	52.885	0.331	0.459	52.9	0.26562
A1_A2	A	19.5982	-1.11738	0.174349	0.666068	10.6096	-0.327715	0.418261	1.86696	0.771278	-441.6	47.5	-1.213	H0 accepted (p-value : 0.22596694466647976)	49.177	0.225	0.36	49.2	0.254223
A1_A2_A3	A	14.3979	-3.45179	0.133511	0.662815	10.8353	-0.375749	0.288685	1.87522	0.774687	-429.2	49.4	-1.815	H0 accepted (p-value : 0.31588508710308905)	36.841	0.159	0.314	36.8	0.25637
A1_A2_A3_A4	A	11.4704	-4.93995	0.113869	0.648626	10.6419	-0.382022	0.24412	1.85136	0.76483	-428.9	50.2	-2.009	H0 accepted (p-value : 0.09124167894186497)	32.296	0.128	0.287	32.3	0.25401
A1_A2_A4	A	13.6303	-2.60555	0.148699	0.651808	10.4162	-0.333989	0.353692	1.84321	0.761465	-436.3	48.2	-1.529	H0 accepted (p-value : 0.32517078894597373)	44.399	0.194	0.329	44.4	0.251798
A1_A3	A	17.8588	0.260786	0.206474	0.685589	9.80515	-0.314607	0.468555	1.85434	0.766063	-442.1	47.9	-1.071	H0 accepted (p-value : 0.26131036507759114)	50.582	0.264	0.401	50.6	0.267953
A1_A3_A4	A	13.38	-1.22738	0.176098	0.670911	9.61176	-0.32088	0.396223	1.83075	0.756316	-435.8	48.6	-1.348	H0 accepted (p-value : 0.49122100755462766)	46.673	0.233	0.367	46.7	0.265487
A1_A4	A	14.1511	1.10703	0.229963	0.674204	9.38603	-0.272846	0.574066	1.82269	0.752988	-450.5	46.7	-0.323	H0 accepted (p-value : 0.30902479426151797)	53.719	0.3	0.418	53.7	0.263086
A1_opt	A	19.8175	2.88911	0.272493	0.71018	9.64047	-0.234371	0.694843	1.7266	0.733465	-472.9	46.5	0.709	H0 accepted (p-value : 0.24744266727821568)	52	0.393	0.496	52	0.274389
A2	A	20.5099	-0.29253	0.195249	0.667155	10.6934	-0.315824	0.472375	1.86899	0.772113	-438.9	46.3	-1.027	H0 accepted (p-value : 0.3417322957192258)	51.635	0.244	0.382	51.6	0.259892
A2_A3	A	15.8558	-2.62694	0.149515	0.663897	10.9191	-0.363858	0.326036	1.87725	0.775525	-426.4	48.2	-1.732	H0 accepted (p-value : 0.18032421403070586)	39.7	0.178	0.332	39.7	0.262087
A2_A3_A4	A	11.6421	-4.1151	0.127519	0.649684	10.7257	-0.370131	0.275704	1.85336	0.765658	-425.8	49	-1.931	H0 accepted (p-value : 0.39362154735223265)	35.052	0.147	0.304	35.1	0.259674
A2_A4	A	12.0814	-1.78069	0.166525	0.652872	10.5	-0.322097	0.399453	1.84521	0.762289	-433.6	47.1	-1.343	H0 accepted (p-value : 0.28167017425587415)	47.663	0.213	0.348	47.7	0.257412
A2_opt	A	19.36	5.50602	0.306015	0.709122	9.96605	-0.231064	0.760867	1.67915	0.713307	-469.9	47.1	1.085	H0 accepted (p-value : 0.3496446677239689)	49.835	0.504	0.532	49.8	0.294887
A3	A	15.886	1.08564	0.231225	0.686708	9.88897	-0.302715	0.529177	1.85635	0.766892	-439.9	46.7	-0.885	H0 accepted (p-value : 0.05502110317729082)	51.452	0.283	0.425	51.5	0.273928
A3_A4	A	10.9917	-0.402526	0.197208	0.672007	9.69559	-0.308989	0.447486	1.83273	0.757135	-433.7	47.5	-1.202	H0 accepted (p-value : 0.13685266541435614)	48.573	0.252	0.389	48.6	0.271407
A3_opt	A	13.6867	3.93462	0.318245	0.714619	10.3786	-0.229442	0.781235	1.66113	0.705652	-486.6	50.8	1.171	H0 accepted (p-value : 0.11534473719757332)	48.848	0.483	0.54	48.8	0.290915
A4	A	14.4745	1.93188	0.25753	0.675304	9.46985	-0.260955	0.648339	1.82467	0.753803	-446.6	45.7	-0.226	H0 accepted (p-value : 0.1669054360262303)	53.46	0.316	0.446	53.5	0.269332
Awt	A	21.5046	3.42004	0.301953	0.690078	9.66324	-0.254682	0.766696	1.84818	0.763518	-455.4	44.9	0.13	H0 accepted (p-value : 0.06979149939592653)	51.126	0.347	0.487	51.1	0.271834
C	C	20.7	-1.58322	0.163699	0.654027	13.7162	-0.28046	0.373102	1.72761	0.654148	-65.3	46	-1.422	H0 accepted (p-value : 0.20972446847826087)	35.22	0.207	0.341	42.7	0.263029
C_opt	C	19.2675	5.35172	0.300779	0.645313	12.0278	-0.167433	0.703581	1.58524	0.603183	-67.9	50.6	1.992	H0 rejected (p-value : 0.025522106038642457)	29.175	0.683	0.53	33.9	0.311862
Cwt	C	21.5046	-0.0666617	0.183477	0.649267	13.3973	-0.244444	0.486394	1.79987	0.68151	-69.1	41.4	-0.013	H0 accepted (p-value : 0.44912035986221055)	39.686	0.317	0.427	48.6	0.246557
F1	F	18.7303	2.75417	0.2545	0.695192	11.3144	-0.22905	0.632712	1.80047	0.740145	-370.9	39.7	0.063	H0 accepted (p-value : 0.14693295821136526)	45.77	0.328	0.437	45.8	0.262176
F1_F2	F	17.7243	-0.868798	0.152979	0.648515	11.0612	-0.273131	0.360358	1.79852	0.739343	-349.4	42.3	-1.481	H0 accepted (p-value : 0.3233204299291535)	37.353	0.198	0.298	37.4	0.239595
F1_F2_F3	F	7.9968	-5.82059	0.0815455	0.593424	10.9179	-0.331854	0.179847	1.7974	0.738882	-302.3	43.9	-2.447	H0 accepted (p-value : 0.16188948530510983)	20.361	0.005	0.176	20.4	0.221641
F1_F3	F	11.0755	-2.12116	0.136214	0.639304	11.1607	-0.287773	0.3181	1.80049	0.740155	-338.1	41.4	-1.695	H0 accepted (p-value : 0.49017297046895586)	32.595	0.134	0.258	32.6	0.24253
F1_opt	F	20.2	6.61851	0.388905	0.699679	11.8726	-0.199065	0.993046	1.7163	0.705544	-404.6	44.9	1.382	H0 accepted (p-value : 0.30081870093372076)	40.476	0.535	0.61	40.5	0.292261
F2	F	19.6602	1.92093	0.222297	0.671521	12.4154	-0.236526	0.547373	1.81546	0.746307	-357.7	42.1	-0.834	H0 accepted (p-value : 0.25871773147074717)	42.802	0.259	0.392	42.8	0.257208
F2_F3	F	10.1547	-2.9544	0.118979	0.617535	12.2617	-0.295249	0.275195	1.81549	0.746317	-315.2	43.7	-2.181	H0 accepted (p-value : 0.2819659508970447)	27.051	0.066	0.231	27.1	0.237934
F2_opt	F	20.725	7.82475	0.43649	0.711157	13.2498	-0.196963	1.07365	1.68156	0.691262	-407.4	49.8	1.806	H0 accepted (p-value : 0.2921855971409568)	38.853	0.601	0.649	38.9	0.303374
F3	F	14.2671	0.665472	0.197936	0.661983	12.5149	-0.251168	0.483185	1.81745	0.747127	-346.2	41.1	-1.112	H0 accepted (p-value : 0.35672420505084323)	40.143	0.196	0.34	40.1	0.260359
F3_opt	F	19.15	8.09795	0.430792	0.693823	13.1448	-0.213084	1.06633	1.67339	0.687906	-422.6	50.9	1.998	H0 accepted (p-value : 0.3790848153344955)	35.943	0.631	0.637	35.9	0.304881
Fwt	F	21.5046	5.5408	0.369819	0.719854	12.6687	-0.192445	0.96107	1.81743	0.747116	-374.2	39.5	0.692	H0 accepted (p-value : 0.24030144726417796)	38.73	0.391	0.574	38.7	0.280004
G1	G	10.4309	-0.960042	0.162226	0.628682	9.77381	-0.202462	0.375468	1.62287	0.685334	-118.1	36.4	-1.874	H0 accepted (p-value : 0.40907364773502375)	31.492	0.135	0.274	31.5	0.259397
G1_opt	G	18.575	8.57916	0.486299	0.688243	12.1071	-0.256061	1.10732	1.48163	0.625688	-187.2	65.3	2.888	H0 accepted (p-value : 0.12328304895681003)	23.085	0.871	0.724	24.2	0.299958
G2	G	9.2923	2.04865	0.210554	0.629592	10.7976	-0.210606	0.536482	1.7748	0.749493	-130.9	30.1	0.013	H0 accepted (p-value : 0.18170813381154494)	44.124	0.275	0.4	44.1	0.242032
Gwt	G	21.5046	4.83833	0.302485	0.659726	10.5321	-0.19375	0.788115	1.75888	0.74277	-133.2	34.7	0.601	H0 accepted (p-value : 0.32461916551419145)	34.916	0.374	0.531	34.9	0.257218
H1	H	21.8565	1.87333	0.217137	0.652255	10.4011	-0.379027	0.523155	1.59501	0.734497	-289.4	31.9	-0.324	H0 rejected (p-value : 0.03007308182016436)	36.148	0.227	0.353	37.6	0.265153
H1_H2	H	13.725	-2.70322	0.142143	0.631251	10.2773	-0.413171	0.338243	1.60426	0.738761	-273.9	30.1	-1.589	H0 accepted (p-value : 0.42282454061273955)	26.709	0.105	0.257	28.1	0.238554
H1_H2_H3	H	13.3639	-5.55021	0.108697	0.645914	10.2926	-0.447214	0.257291	1.56572	0.721013	-259.8	31.6	-2.416	H0 accepted (p-value : 0.3229666065155597)	19.457	0.006	0.203	20.5	0.225663
H1_H3	H	18.9145	-1.01081	0.166046	0.667405	10.4165	-0.41307	0.397948	1.55669	0.716852	-282.3	33.4	-1.35	H0 accepted (p-value : 0.3467302705772014)	30.787	0.128	0.278	32.2	0.250824
H2	H	20.5586	0.97652	0.226727	0.661571	11.9369	-0.368693	0.550066	1.68823	0.777428	-305.5	32.2	-0.776	H0 accepted (p-value : 0.3999952673205629)	36.437	0.214	0.394	38	0.264001
H2_H3	H	19.7046	-1.88277	0.171597	0.677093	11.9472	-0.403242	0.411212	1.65073	0.760158	-298.7	33.7	-1.833	H0 accepted (p-value : 0.4464787215280217)	28.496	0.115	0.31	29.8	0.249823
H2_opt	H	20.375	5.86177	0.438287	0.722398	10.2489	-0.315096	1.00306	1.54672	0.712263	-334.2	46.5	1.934	H0 accepted (p-value : 0.11959472855396541)	33.506	0.607	0.667	34.8	0.321428
H3	H	21.5458	2.66893	0.264855	0.69946	12.0761	-0.368592	0.64716	1.63817	0.754372	-314.5	35.6	-0.516	H0 accepted (p-value : 0.49685506506215876)	35.71	0.236	0.426	37.3	0.277678
H3_opt	H	19.74	6.72712	0.368073	0.680775	12.1636	-0.348024	0.886106	1.59629	0.73509	-337.7	41.9	1.162	H0 accepted (p-value : 0.10389242215208339)	31.073	0.486	0.568	32.4	0.303713
Hwt	H	21.5046	5.55307	0.346349	0.683583	12.0608	-0.334549	0.850777	1.67849	0.772941	-305.8	34	0.482	H0 accepted (p-value : 0.39737491372229744)	31.141	0.335	0.541	32.5	0.293541
J	J	10.55	-2.84206	0.057634	0.629467	9.45238	-0.729915	0.125755	2.23951	0.741532	-25.9	41	-1.991	H0 rejected (p-value : 0.002748798615530192)	17.369	0.083	0.163	25.7	0.26705
J_opt	J	19.475	12.624	0.674227	0.761687	13.5286	-0.323932	1.55137	1.5347	0.508162	-54.8	69.2	3.01	H0 rejected (p-value : 0.002295864419879681)	16.663	0.917	0.799	21.2	0.468744
Jwt	J	21.5046	8.73422	0.482963	0.837507	14.1381	-0.396581	1.17188	2.21679	0.73401	-34.8	28.2	0.26	H0 rejected (p-value : 0.011332646429156268)	19.774	0.389	0.641	35.9	0.316824

## Sheet: fitness_values
Genotype	Date	Plaque	Fitness	Model Fitness
A1	2016-12-28	2	23.5	21.7
A1	2017-01-05	1	22.3	21.7
A1	2017-01-10	3	23.2	21.7
A1_A2	2016-12-20	1	19.9	19.6
A1_A2	2016-12-28	2	20.8	19.6
A1_A2	2017-01-03	3	21.8	19.6
A1_A2_A3	2016-12-20	1	14.3	14.4
A1_A2_A3	2016-12-28	2	18.1	14.4
A1_A2_A3	2017-01-04	3	15.6	14.4
A1_A2_A3	2018-01-18	3	14.8	14.4
A1_A2_A3	2018-01-25	3	13	14.4
A1_A2_A3	2018-01-25	1	16.5	14.4
A1_A2_A3	2017-12-28	1	15.6	14.4
A1_A2_A3	2018-01-12	1	14.9	14.4
A1_A2_A3	2018-01-18	1	17.9	14.4
A1_A2_A3	2018-01-25	2	13	14.4
A1_A2_A3	2017-12-28	2	16	14.4
A1_A2_A3	2018-01-12	2	14.4	14.4
A1_A2_A3	2018-01-18	2	17.4	14.4
A1_A2_A3	2017-12-28	3	15.8	14.4
A1_A2_A3	2018-01-12	3	17	14.4
A1_A2_A3_A4	2017-01-04	3	13.9	11.5
A1_A2_A3_A4	2016-12-30	2	12.2	11.5
A1_A2_A3_A4	2016-12-20	1	10.6	11.5
A1_A2_A4	2017-01-10	2	13.7	13.6
A1_A2_A4	2016-12-20	1	14.2	13.6
A1_A2_A4	2017-01-04	3	16.1	13.6
A1_A3	2017-01-03	3	22.5	17.9
A1_A3	2017-01-12	1	17.8	17.9
A1_A3	2017-01-12	2	16.2	17.9
A1_A3_A4	2016-12-30	2	13.4	13.4
A1_A3_A4	2017-01-04	3	13.8	13.4
A1_A3_A4	2017-01-05	1	15.6	13.4
A1_A4	2016-12-20	1	14.8	14.2
A1_A4	2016-12-28	2	15.2	14.2
A1_A4	2017-01-04	3	15.9	14.2
A1_opt	2012-07-30	1	19.4	19.8
A1_opt	2012-07-30	3	18.8	19.8
A1_opt	2012-04-06	4	20.4	19.8
A1_opt	2012-07-26	2	17.1	19.8
A2	2016-12-19	1	22.1	20.5
A2	2016-12-28	2	21.4	20.5
A2	2017-01-03	3	22.6	20.5
A2_A3	2017-01-04	3	16.9	15.9
A2_A3	2016-12-20	1	16.3	15.9
A2_A3	2017-01-12	2	16.9	15.9
A2_A3_A4	2016-12-20	1	10.6	11.6
A2_A3_A4	2016-12-30	2	11.4	11.6
A2_A3_A4	2017-01-04	3	15.1	11.6
A2_A4	2017-01-10	2	13.6	12.1
A2_A4	2016-12-20	1	11.7	12.1
A2_A4	2017-01-04	3	14	12.1
A2_opt	2012-03-01	3	18	19.4
A2_opt	2012-03-01	4	19.5	19.4
A2_opt	2012-03-01	1	20	19.4
A2_opt	2012-03-01	2	19.5	19.4
A3	2016-12-28	2	18.4	15.9
A3	2017-01-05	1	16.4	15.9
A3	2017-01-10	3	16.6	15.9
A3_A4	2017-01-04	3	11.9	11
A3_A4	2017-01-10	2	13.7	11
A3_A4	2016-12-20	1	10.5	11
A3_opt	2012-07-26	1	10.4	13.7
A3_opt	2012-07-30	2	13.9	13.7
A3_opt	2012-10-05	6	15.2	13.7
A3_opt	2012-11-21	8	13.3	13.7
A3_opt	2012-08-01	5	12.3	13.7
A3_opt	2012-11-20	7	12.2	13.7
A3_opt	2012-08-01	4	11.7	13.7
A3_opt	2012-07-30	3	13.9	13.7
A4	2017-01-03	3	17.2	14.5
A4	2016-12-20	1	13.6	14.5
A4	2016-12-28	2	16.3	14.5
F1	2016-12-22	2	20	18.7
F1	2016-12-30	3	20.3	18.7
F1	2017-01-12	1	18.2	18.7
F1_F2	2016-12-19	1	20	17.7
F1_F2	2016-12-30	3	16.7	17.7
F1_F2	2017-01-12	2	18.8	17.7
F1_F2_F3	2017-01-10	1	9.1	8
F1_F2_F3	2017-01-03	3	11.1	8
F1_F2_F3	2017-01-05	2	7.6	8
F1_F3	2017-01-05	2	11.7	11.1
F1_F3	2016-12-19	1	12.7	11.1
F1_F3	2017-01-10	3	12.2	11.1
F1_opt	2012-03-01	3	20	20.2
F1_opt	2012-03-01	2	21	20.2
F1_opt	2012-03-01	1	20	20.2
F1_opt	2012-03-01	4	19.8	20.2
F2	2016-12-30	3	19.8	19.7
F2	2016-12-19	1	20.5	19.7
F2	2016-12-22	2	21.6	19.7
F2_F3	2016-12-19	1	12	10.2
F2_F3	2016-12-22	2	11	10.2
F2_F3	2017-01-10	3	11.3	10.2
F2_opt	2012-03-01	4	21	20.7
F2_opt	2012-03-01	1	19.4	20.7
F2_opt	2012-03-01	2	21.5	20.7
F2_opt	2012-03-01	3	21	20.7
F3	2017-01-05	1	14.2	14.3
F3	2016-12-22	2	15.4	14.3
F3	2017-01-12	3	16	14.3
F3_opt	2011-11-04	5	20	19.2
F3_opt	2011-11-01	3	17.8	19.2
F3_opt	2011-11-04	6	19.4	19.2
F3_opt	2011-10-31	2	18.8	19.2
F3_opt	2011-11-01	4	17.3	19.2
F3_opt	2011-10-31	1	18.7	19.2
F3_opt	2011-11-07	7	18.8	19.2
F3_opt	2011-11-10	9	18.9	19.2
F3_opt	2011-11-10	10	19.5	19.2
F3_opt	2011-11-07	8	19.3	19.2
G1	2016-12-22	2	11.2	10.4
G1	2017-01-03	3	12	10.4
G1	2017-01-05	1	11.8	10.4
G1_opt	2012-03-22	3	15.4	18.6
G1_opt	2012-03-26	2	18.7	18.6
G1_opt	2012-03-19	4	17.9	18.6
G1_opt	2012-03-28	1	17	18.6
G2	2017-01-03	3	10.2	9.3
G2	2016-12-22	2	11.6	9.3
G2	2017-01-12	1	9.6	9.3
H1	2017-05-21	1	24.3	21.9
H1	2017-05-21	2	26.4	21.9
H1	2017-06-09	1	26.3	21.9
H1	2016-12-19	1	21.8	21.9
H1	2017-06-09	2	24.4	21.9
H1	2017-05-21	3	25.9	21.9
H1	2017-01-03	3	21.8	21.9
H1	2017-06-09	3	25	21.9
H1	2016-12-22	2	22.5	21.9
H1_H2	2017-06-09	3	16.1	13.7
H1_H2	2017-05-21	1	16.6	13.7
H1_H2	2017-05-21	3	18.3	13.7
H1_H2	2017-06-09	1	17	13.7
H1_H2	2017-05-21	2	16.2	13.7
H1_H2	2017-06-09	2	15.8	13.7
H1_H2_H3	2017-05-21	2	14.3	13.4
H1_H2_H3	2017-05-21	1	16.1	13.4
H1_H2_H3	2017-06-09	3	21.2	13.4
H1_H2_H3	2017-05-21	3	16.4	13.4
H1_H2_H3	2017-06-09	1	15	13.4
H1_H2_H3	2017-06-09	2	14.7	13.4
H1_H3	2017-01-03	3	18.5	18.9
H1_H3	2017-06-09	1	21.7	18.9
H1_H3	2016-12-28	2	19.2	18.9
H1_H3	2017-05-21	3	23.3	18.9
H1_H3	2017-05-21	2	23.1	18.9
H1_H3	2017-06-09	3	22.6	18.9
H1_H3	2017-05-21	1	23.2	18.9
H1_H3	2016-12-19	1	18.1	18.9
H1_H3	2017-06-09	2	22.6	18.9
H2	2017-01-10	3	21.7	20.6
H2	2016-12-28	2	22.4	20.6
H2	2016-12-19	1	21.7	20.6
H2_H3	2017-01-03	3	20.6	19.7
H2_H3	2016-12-19	1	22	19.7
H2_H3	2017-01-12	2	20.1	19.7
H2_opt	2012-03-01	4	20.2	20.4
H2_opt	2012-03-01	2	21.5	20.4
H2_opt	2012-03-01	1	20	20.4
H2_opt	2012-03-01	3	19.8	20.4
H3	2017-01-10	3	22.5	21.5
H3	2017-01-12	1	22.5	21.5
H3	2017-01-12	2	22.2	21.5
H3_opt	2012-04-06	4	20.9	19.7
H3_opt	2012-07-30	1	19.6	19.7
H3_opt	2012-07-26	2	15.4	19.7
H3_opt	2012-07-30	3	19.5	19.7

## Sheet: wt_fitness
Date	Genotype	Plaque	Fitness	Method
2011-10-31	wt	Martina	21.3	constructed
2011-10-31	wt	Martina	21	constructed
2011-11-01	wt	Martina	17	constructed
2011-11-01	wt	Martina	17	constructed
2011-11-04	wt	Martina	21.4	constructed
2011-11-04	wt	Martina	20.6	constructed
2011-11-07	wt	Martina	20.3	constructed
2011-11-10	wt	Martina	21.5	constructed
2011-11-10	wt	Martina	21.2	constructed
2012-03-19	wt	Martina	20	constructed
2012-03-22	wt	Martina	19.2	constructed
2012-03-26	wt	Katie	18.6	constructed
2012-03-28	wt	Katie	18.6	constructed
2012-04-06	wt	Martina	20	constructed
2012-06-27	wt	Jack	22.1	constructed
2012-06-27	wt	Katie	21.2	constructed
2012-07-26	wt	Martina	17.86	constructed
2012-07-26	wt	Martina	18.29	constructed
2012-07-30	wt	Martina	18.08	constructed
2012-07-30	wt	Martina	19.19	constructed
2012-08-01	wt	Martina	23	constructed
2012-08-01	wt	Martina	20	constructed
2012-09-08	wt	Jack	21.4	constructed
2012-09-13	wt	Jack	20.6	constructed
2012-09-14	wt	Jack	21.36	constructed
2012-09-22	wt	Jack	20.19	constructed
2012-10-03	wt	Jack	20.6	constructed
2012-10-05	wt	Jack	21.36	constructed
2012-10-10	wt	Jack	22	constructed
2012-11-20	wt	Katie	18.54	constructed
2012-11-21	wt	Katie	19.77	constructed
2013-01-04	wt	Katie	20.12	constructed
2013-01-08	wt	Katie	20.02	constructed
2013-01-09	wt	Katie	21.16	constructed
2013-01-17	wt	Katie	20.35	constructed
2012-02-15	wt	Katie	19.56	constructed
2013-02-20	wt	Katie	21.4	constructed
2012-03-01	wt	Katie	20.44	constructed
2013-03-02	wt	Martina	21	constructed
2013-03-03	wt	Martina	20.3	constructed
2013-03-04	wt	Martina	20	constructed
2013-03-05	wt	Martina	19.8	constructed
2013-04-05	wt	Katie	20.05	constructed
2013-04-10	wt	Katie	20.08	constructed
2013-04-25	wt	Katie	19.52	constructed
2013-05-02	wt	Katie	18.59	constructed
2016-12-19	wt	Lu	20.6149	constructed
2016-12-20	wt	Lu	21.9918	constructed
2016-12-22	wt	Lu	21.7926	constructed
2016-12-28	wt	Lu	23.2832	constructed
2016-12-30	wt	Lu	19.2787	constructed
2017-01-03	wt	Lu	21.9184	constructed
2017-01-04	wt	Lu	22.1667	constructed
2017-01-05	wt	Lu	21.1295	constructed
2017-01-10	wt	Lu	23.8221	constructed
2017-01-12	wt	Lu	21.0648	constructed
2017-05-21	wt	Lu	21.736	constructed
2017-06-09	wt	Lu	21.951	constructed
2017-12-28	wt	Lu	21.8585	constructed
2018-01-12	wt	Lu	23.8252	constructed
2018-01-18	wt	Lu	20.5324	constructed
2018-01-25	wt	Lu	20.8	constructed
2018-01-12	wt	Lu	20.0499	constructed
2018-01-18	wt	Lu	22.3444	constructed
2018-01-25	wt	Lu	20.8	constructed
2018-01-12	wt	Lu	22.0402	constructed
2018-01-18	wt	Lu	24.5181	constructed
2018-01-25	wt	Lu	20.5	constructed
2013-03-01	wt	Martina	21	constructed
2013-03-01	wt	Martina	20.3	constructed
2013-03-01	wt	Martina	20	constructed
2013-03-01	wt	Martina	19.8	constructed
2016-12-20	wt	Lu	21.9918	stock
2016-12-22	wt	Lu	21.7926	stock
2016-12-30	wt	Lu	19.2787	stock
2017-01-04	wt	Lu	22.1667	stock
2017-01-05	wt	Lu	21.1295	stock
2017-01-10	wt	Lu	23.8221	stock
2017-01-12	wt	Lu	21.0648	stock

## Sheet: genome_coords
recoded_fragment_name	genome_coordinates_of_recoded_gene	genome_coordinates_of_fragment	frag_number	sequence_cloned_into_topo_includesEcoRV
A1	4004..4088	3907..4093	1	GATATCTGCAGAATTCGCCCTTCGTCTCCTAGGAAATAACCGTCAGGATTGACACCCTCCCAATTGTATGTTTTCATGCCTCCAAATCTTGGAGGCTTTTTTATGGTTCGTTCTTATTACCCTTCTGAATGTCACGCTGATTATTTTGACTTTGAGCGTATCGAGGCTCTTAAACCTGCTATTGAGGCTTGTGGCATTTCTACTCTTTCTCAATCGAGACGAAGGGCGAATTCCAGCACACTGGCGGCCGTTACTAGTGGATCC
A2	4094..4580	4088..4587	2	GATATCTGCAGAATTCGCCCTTCGTCTCTCAATCCCCAATGCTTGGCTTCCATAAGCAGATGGATAACCGCATCAAGCTCTTGGAAGAGATTCTGTCTTTTCGTATGCAGGGCGTTGAGTTCGATAATGGTGATATGTATGTTGACGGCCATAAGGCTGCTTCTGACGTTCGTGATGAGTTTGTATCTGTTACTGAGAAGTTAATGGATGAATTGGCACAATGCTACAATGTGCTCCCCCAACTTGATATTAATAACACTATAGACCACCGCCCCGAAGGGGACGAAAAATGGTTTTTAGAGAACGAGAAGACGGTTACGCAGTTTTGCCGCAAGCTGGCTGCTGAACGCCCTCTTAAGGATATTCGCGATGAGTATAATTACCCCAAAAAGAAAGGTA…
A3	4589..4886	4582..4898	3	GATATCTGCAGAATTCGCCCTTCGTCTCACACTCTCACGTTGGCTGACGACCGATTAGAGGCGTTTTATGATAATCCCAATGCTTTGCGTGACTATTTTCGTGATATTGGTCGTATGGTTCTTGCTGCCGAGGGTCGCAAGGCTAATGATTCACACGCCGACTGCTATCAGTATTTTTGTGTGCCTGAGTATGGTACAGCTAATGGCCGTCTTCATTTCCATGCGGTGCACTTTATGCGGACACTTCCTACAGGTAGCGTTGACCCTAATTTTGGTCGTCGGGTACGCAATCGCCGCCAGTTAAATAGCTTGCAAAATACGTGGCCTTATGGTTACAGTATGCCCAGAGACGAAGGGCGAATTCCAGCACACTGGCGGCCGTTACTAGTGGATCC
A4	4901..5048	4893..58	4	GATATCTGCAGAATTCGCCCTTCGTCTCTGCCCATCGCAGTTCGCTACACGCAGGACGCTTTTTCACGTTCTGGTTGGTTGTGGCCTGTTGATGCTAAAGGTGAGCCGCTTAAAGCTACCAGTTATATGGCTGTTGGTTTCTATGTGGCTAAATACGTTAACAAAAAGTCAGATATGGACCTTGCTGCTAAAGGTCTAGGAGCTAAAGAATGGAACAACTCACTAAAAACCAAGCTGTCGCTACTTCCCAAGAAGCTGTTCAGAATCAGAATGAGCCGCAACTTCGGGATGAAAATGCTCACAATGACAAATCTGTCCACGGAGTGCTTAATCCAACTTACCAAGCTGGGTTACGACGCGACGCCGTTCAACCAGATATTGAAGCAGAACGCAAAAAGA…
none	none	53..205	5	GATATCTGCAGAATTCGCCCTTCGTCTCGAGTCGAAAAATTATCTTGATAAAGCAGGAATTACTACTGCTTGTTTACGAATTAAATCGAAGTGGACTGCTGGCGGAAAATGAGAAAATTCGACCTATCCTTGCGCAGCTCGAGAAGCTCTTACTTTGCGACCTTTCGCCATCAACTAACGAGAGACGAAGGGCGAATTCCAGCACACTGGCGGCCGTTACTAGTGGATCC
C	225..318	200..328	6	GATATCTGCAGAATTCGCCCTTCGTCTCTAACGATTCTGTCAAAAACTGACGCGTTGGATGAGGAGAAGTGGCTTAATATGCTTGGCACGTTCGTCAAGGACTGGTTTAGATATGAGTCACATTTTGTTCATGGTAGAGATTCTCTTGTTGACATTTGAGACGAAGGGCGAATTCCAGCACACTGGCGGCCGTTACTAGTGGATCC
none	none	323..665	7	GATATCTGCAGAATTCGCCCTTCGTCTCACATTTTAAAAGAGCGTGGATTACTATCTGAGTCCGATGCTGTTCAACCACTAATAGGTAAGAAATCATGAGTCAAGTTACTGAACAATCCGTACGTTTCCAGACCGCTTTGGCCTCTATTAAGCTCATTCAGGCTTCTGCCGTTTTGGATTTAACCGAAGATGATTTCGATTTTCTGACGAGTAACAAAGTTTGGATTGCTACTGACCGCTCTCGTGCTCGTCGCTGCGTTGAGGCTTGCGTTTATGGTACGCTGGACTTTGTGGGATACCCTCGCTTTCCTGCTCCTGTTGAGTTTATTGCTGCCGTCATTGCTTATTATGTTCATCCCGTGAGACGAAGGGCGAATTCCAGCACACTGGCGGCCGTTA…
J	871..964	660..1293	8	GATATCTGCAGAATTCGCCCTTCGTCTCATTCAAACGGCCTGTCTCATCATGGAAGGCGCTGAATTTACGGAAAACATTATTAATGGCGTCGAGCGTCCGGTTAAAGCCGCTGAATTGTTCGCGTTTACCTTGCGTGTACGCGCAGGAAACACTGACGTTCTTACTGACGCAGAAGAAAACGTGCGTCAAAAATTACGTGCAGAAGGAGTGATGTAATGTCTAAAGGTAAAAAACGTTCTGGCGCTCGCCCTGGTCGTCCGCAGCCGTTGCGAGGTACTAAAGGCAAGCGTAAAGGCGCTCGTCTTTGGTATGTAGGTGGTCAACAATTTTAATTGCAGGGGCTTCGGCCCCTTACTTGAGGATAAATTATGTCTAATATTCAAACTGGCGCCGAGCGT…
F1	1024..1288	660..1293	8	GATATCTGCAGAATTCGCCCTTCGTCTCATTCAAACGGCCTGTCTCATCATGGAAGGCGCTGAATTTACGGAAAACATTATTAATGGCGTCGAGCGTCCGGTTAAAGCCGCTGAATTGTTCGCGTTTACCTTGCGTGTACGCGCAGGAAACACTGACGTTCTTACTGACGCAGAAGAAAACGTGCGTCAAAAATTACGTGCAGAAGGAGTGATGTAATGTCTAAAGGTAAAAAACGTTCTGGCGCTCGCCCTGGTCGTCCGCAGCCGTTGCGAGGTACTAAAGGCAAGCGTAAAGGCGCTCGTCTTTGGTATGTAGGTGGTCAACAATTTTAATTGCAGGGGCTTCGGCCCCTTACTTGAGGATAAATTATGTCTAATATTCAAACTGGCGCCGAGCGT…
F2	1291..1723	1288..1733	9	GATATCTGCAGAATTCGCCCTTCGTCTCGACTGTTAACACTACTGGTTATATTGACCATGCCGCTTTTCTTGGCACGATTAACCCTGATACCAATAAAATCCCTAAGCATTTGTTTCAGGGTTATTTGAATATCTATAACAACTATTTTAAAGCGCCGTGGATGCCTGACCGTACCGAGGCTAACCCTAATGAGCTTAATCAAGATGATGCTCGTTATGGTTTCCGTTGCTGCCATCTCAAAAACATTTGGACTGCTCCGCTTCCTCCTGAGACTGAGCTTTCTCGCCAAATGACGACTTCTACCACATCTATTGACATTATGGGTCTGCAAGCTGCTTATGCTAATTTGCATACTGACCAAGAACGTGATTACTTCATGCAGCGTTACCGTGATGTTA…
F3	1735..2284	1728..2364	10	GATATCTGCAGAATTCGCCCTTCGTCTCTCTGGGCATCTGGCTATGATGTTGATGGAACTGACCAAACGTCGTTAGGCCAGTTTTCTGGTCGTGTTCAACAGACCTATAAACATTCTGTGCCGCGTTTCTTTGTTCCTGAGCATGGCACTATGTTTACTCTTGCGCTTGTTCGTTTTCCGCCTACTGCGACTAAAGAGATTCAGTACCTTAACGCTAAAGGTGCTTTGACTTATACCGATATTGCTGGCGACCCTGTTTTGTATGGCAACTTGCCGCCGCGTGAAATTTCTATGAAGGATGTTTTCCGTTCTGGTGATTCGTCTAAGAAGTTTAAGATTGCTGAGGGTCAGTGGTATCGTTATGCGCCTTCGTATGTTTCTCCTGCTTATCACCTTCTT…
G1	2430..2796	2359..2799	11	GATATCTGCAGAATTCGCCCTTCGTCTCCGAAGCGCGGTAGGTTTTCTGCTTAGGAGTTTAATCATGTTTCAGACTTTTATTTCTCGCCATAATTCAAACTTTTTTTCTGATAAGCTGGTTCTCACTTCTGTTACTCCAGCTTCTTCGGCACCTGTTTTACAGACACCTAAAGCTACATCGTCAACGTTATATTTTGATAGTTTGACGGTTAATGCTGGTAATGGTGGTTTTCTTCATTGCATTCAGATGGATACATCTGTCAACGCCGCTAATCAGGTTGTTTCTGTTGGTGCTGATATTGCTTTTGATGCCGACCCTAAATTTTTTGCCTGTTTGGTTCGCTTTGAGTCTTCTTCGGTTCCGACTACCCTCCCGACTGCCTATGATGTTTATCCTTT…
G2	2794..2910	2794..3283	12	GATATCTGCAGAATTCGCCCTTCGTCTCCGTACGCCGGGCAATAATGTTTATGTTGGTTTCATGGTTTGGTCTAACTTTACCGCTACTAAATGCCGCGGATTGGTTTCGCTGAATCAGGTTATTAAAGAGATTATTTGTCTCCAGCCACTTAAGTGAGGTGATTTATGTTTGGTGCTATTGCTGGCGGTATTGCTTCTGCTCTTGCTGGTGGCGCCATGTCTAAATTGTTTGGAGGCGGTCAAAAAGCCGCCTCCGGTGGCATTCAAGGTGATGTGCTTGCTACCGATAACAATACTGTAGGCATGGGTGATGCTGGTATTAAATCTGCCATTCAAGGCTCTAATGTTCCTAACCCTGATGAGGCCGCCCCTAGTTTTGTTTCTGGTGCTATGGCTAAA…
H1	2951..3278	2794..3283	12	GATATCTGCAGAATTCGCCCTTCGTCTCCGTACGCCGGGCAATAATGTTTATGTTGGTTTCATGGTTTGGTCTAACTTTACCGCTACTAAATGCCGCGGATTGGTTTCGCTGAATCAGGTTATTAAAGAGATTATTTGTCTCCAGCCACTTAAGTGAGGTGATTTATGTTTGGTGCTATTGCTGGCGGTATTGCTTCTGCTCTTGCTGGTGGCGCCATGTCTAAATTGTTTGGAGGCGGTCAAAAAGCCGCCTCCGGTGGCATTCAAGGTGATGTGCTTGCTACCGATAACAATACTGTAGGCATGGGTGATGCTGGTATTAAATCTGCCATTCAAGGCTCTAATGTTCCTAACCCTGATGAGGCCGCCCCTAGTTTTGTTTCTGGTGCTATGGCTAAA…
H2	3284..3674	3278..3680	13	GATATCTGCAGAATTCGCCCTTCGTCTCTACTCGTGATTATCTTGCTGCTGCATTTCCTGAGCTTAATGCTTGGGAGCGTGCTGGTGCTGATGCTTCCTCTGCTGGTATGGTTGACGCCGGATTTGAGAATCAAAAAGAGCTTACTAAAATGCAACTGGACAATCAGAAAGAGATTGCCGAGATGCAAAATGAGACTCAAAAAGAGATTGCTGGCATTCAGTCGGCGACTTCACGCCAGAATACGAAAGACCAGGTATATGCACAAAATGAGATGCTTGCTTATCAACAGAAGGAGTCTACTGCTCGCGTTGCGTCTATTATGGAAAACACCAATCTTTCCAAGCAACAGCAGGTTTCCGAGATTATGCGCCAAATGCTTACTCAAGCTCAAACGGCTG…
H3	3677..3905	3675..3912	14	GATATCTGCAGAATTCGCCCTTCGTCTCAAAGAAATGACTCGCAAGGTTAGTGCTGAGGTTGACTTAGTTCATCAGCAAACGCAGAATCAGCGGTATGGCTCTTCTCATATTGGCGCTACTGCAAAGGATATTTCTAATGTCGTCACTGATGCTGCTTCTGGTGTGGTTGATATTTTTCATGGTATTGATAAAGCTGTTGCCGATACTTGGAACAATTTCTGGAAAGACGGTAAAGCTGATGGTATTGGCTCTAATTTGTCTAGGAGAGACGAAGGGCGAATTCCAGCACACTGGCGGCCGTTACTAGTGGATCC

## Sheet: index_correlation
	CPB change	CAI (Sharp1987) change	ITE change	sCAI change	ShineDalgano change	RSCU change	Empirical change	Empirical (normalized) change	Fraction of gene edited	GC3 change	COUSIN18 change	ENC change	FOP change	CAI (Xia2007) change	Nc change	tAI change	Mfold change
CPB change	1	0.296944	0.189568	0.0988161	-0.0940455	0.212016	-0.194298	-0.651187	-0.089503	0.127112	0.960814	-0.100675	0.0480945	0.132799	-0.102225	0.362042	0.00625176
CAI (Sharp1987) change	0.296944	1	0.810553	0.390984	-0.863879	0.988785	0.0221717	-0.0174944	-0.928552	-0.395625	0.383645	0.682487	0.899121	0.930749	0.731194	0.756285	0.82005
ITE change	0.189568	0.810553	1	0.572748	-0.82593	0.78851	-0.148534	0.0651876	-0.683213	-0.576691	0.197249	0.427607	0.659642	0.805323	0.52057	0.609215	0.869658
sCAI change	0.0988161	0.390984	0.572748	1	-0.250331	0.331498	0.470837	0.453157	-0.290945	-0.178414	-0.0516035	-0.035828	0.387453	0.591643	0.0478966	0.589314	0.601381
ShineDalgano change	-0.0940455	-0.863879	-0.82593	-0.250331	1	-0.887516	0.305463	0.113813	0.786387	0.6714	-0.222049	-0.705095	-0.713454	-0.743944	-0.77281	-0.52525	-0.771608
RSCU change	0.212016	0.988785	0.78851	0.331498	-0.887516	1	0.00461033	0.0194201	-0.947558	-0.439161	0.321264	0.73611	0.896929	0.910778	0.781341	0.674616	0.826147
Empirical change	-0.194298	0.0221717	-0.148534	0.470837	0.305463	0.00461033	1	0.748856	-0.201731	0.343279	-0.281739	0.0416371	0.289039	0.278112	0.0139501	0.209223	0.187266
Empirical (normalized) change	-0.651187	-0.0174944	0.0651876	0.453157	0.113813	0.0194201	0.748856	1	-0.186016	-0.00864289	-0.727748	0.0628642	0.254392	0.284521	0.073768	-0.0133932	0.332516
Fraction of gene edited	-0.089503	-0.928552	-0.683213	-0.290945	0.786387	-0.947558	-0.201731	-0.186016	1	0.353912	-0.204687	-0.837983	-0.959791	-0.90827	-0.861613	-0.621777	-0.832619
GC3 change	0.127112	-0.395625	-0.576691	-0.178414	0.6714	-0.439161	0.343279	-0.00864289	0.353912	1	0.0238874	-0.354592	-0.229356	-0.30505	-0.471539	0.0536938	-0.524647
COUSIN18 change	0.960814	0.383645	0.197249	-0.0516035	-0.222049	0.321264	-0.281739	-0.727748	-0.204687	0.0238874	1	0.0886527	0.113276	0.1482	0.0854535	0.315716	0.0426485
ENC change	-0.100675	0.682487	0.427607	-0.035828	-0.705095	0.73611	0.0416371	0.0628642	-0.837983	-0.354592	0.0886527	1	0.755899	0.591091	0.98718	0.355807	0.62851
FOP change	0.0480945	0.899121	0.659642	0.387453	-0.713454	0.896929	0.289039	0.254392	-0.959791	-0.229356	0.113276	0.755899	1	0.946953	0.776782	0.748361	0.821071
CAI (Xia2007) change	0.132799	0.930749	0.805323	0.591643	-0.743944	0.910778	0.278112	0.284521	-0.90827	-0.30505	0.1482	0.591091	0.946953	1	0.641332	0.802602	0.876917
Nc change	-0.102225	0.731194	0.52057	0.0478966	-0.77281	0.781341	0.0139501	0.073768	-0.861613	-0.471539	0.0854535	0.98718	0.776782	0.641332	1	0.375736	0.708543
tAI change	0.362042	0.756285	0.609215	0.589314	-0.52525	0.674616	0.209223	-0.0133932	-0.621777	0.0536938	0.315716	0.355807	0.748361	0.802602	0.375736	1	0.580967
Mfold change	0.00625176	0.82005	0.869658	0.601381	-0.771608	0.826147	0.187266	0.332516	-0.832619	-0.524647	0.0426485	0.62851	0.821071	0.876917	0.708543	0.580967	1
